# Supplementary material for: Environmental toxin acrolein alters levels of endogenous lipids, including TRP agonists: A potential mechanism for headache driven by TRPA1 activation
Source: Neurobiol Pain. 2017 Apr 1;1:28–36. doi: 10.1016/j.ynpai.2017.03.001 (PMC5802349; doi:10.1016/j.ynpai.2017.03.001)
Supplement: Supplementary data 2 [file mmc2.xlsx]

## Sheet: Supp Table 1
	Supplemental Table 1: Lipid levels (moles per gram tissue) in the trigeminal ganglia of rats acutely treated with vehicle or acrolein
		Trigeminal Ganglia
		Control			Acute Acrolein
	N-acyl alanine	Mean	Std Dev	Std Error	Mean	Std Dev	Std Error
	N-palmitoyl alanine	4.92e-12	8.7e-13	3.55e-13	4.97e-12	1.89e-12	7.72e-13
	N-stearoyl alanine	5.39e-12	8.17e-13	3.33e-13	4.6e-12	5.19e-13	2.12e-13
	N-oleoyl alanine	2.64e-12	2.29e-13	9.35e-14	2.81e-12	3.92e-13	1.6e-13
	N-linoleoyl alanine	2.5e-13	1.47e-13	6.01e-14	4.28e-13	2.91e-13	1.19e-13
	N-arachidonoyl alanine	BDL			BDL
	N-docosahexaenoyl alanine	BDL			BDL
	N-acyl ethanolamine	Mean	Std Dev	Std Error	Mean	Std Dev	Std Error
	N-palmitoyl ethanolamine	1.43e-10	1.62e-11	6.62e-12	1.73e-10	2.92e-11	1.19e-11
	N-stearoyl ethanolamine	5.48e-11	1.33e-11	5.45e-12	9.55e-11	2.28e-11	9.29e-12
	N-oleoyl ethanolamine	3.88e-11	3.38e-12	1.38e-12	4.93e-11	7.15e-12	2.92e-12
	N-linoleoyl ethanolamine	3.48e-12	5.41e-13	2.21e-13	4.49e-12	4.75e-13	1.94e-13
	N-arachidonoyl ethanolamine	5.51e-12	6.89e-13	2.81e-13	6.13e-12	6.37e-13	2.6e-13
	N-docosahexaenoyl ethanolamine	8.63e-12	1.11e-12	4.52e-13	1.01e-11	8.22e-13	3.36e-13
	N-acyl GABA	Mean	Std Dev	Std Error	Mean	Std Dev	Std Error
	N-palmitoyl GABA	5.21e-12	7.41e-12	3.02e-12	2.88e-12	1.22e-12	4.98e-13
	N-stearoyl GABA	1.08e-12	4.38e-13	1.79e-13	1.39e-12	3.26e-13	1.33e-13
	N-oleoyl GABA	BDL			BDL
	N-linoleoyl GABA	BDL			BDL
	N-arachidonoyl GABA	BDL			BDL
	N-docosahexaenoyl GABA	BDL			BDL
	N-acyl glycine	Mean	Std Dev	Std Error	Mean	Std Dev	Std Error
	N-palmitoyl glycine	1.48e-11	1.74e-12	7.12e-13	1.86e-11	2.42e-12	9.89e-13
	N-stearoyl glycine	1.66e-11	2.24e-12	9.13e-13	2.11e-11	3.2e-12	1.31e-12
	N-oleoyl glycine	1.12e-11	8.86e-13	3.62e-13	1.25e-11	6.41e-13	2.62e-13
	N-linoleoyl glycine	1.75e-12	3.01e-13	1.23e-13	3.13e-12	3.36e-13	1.37e-13
	N-arachidonoyl glycine	3.39e-12	7.17e-13	2.93e-13	3.04e-12	6.93e-13	2.83e-13
	N-docosahexaenoyl glycine	1.08e-12	3.22e-13	1.32e-13	1.15e-12	4.66e-13	1.9e-13
	N-acyl leucine	Mean	Std Dev	Std Error	Mean	Std Dev	Std Error
	N-palmitoyl leucine	6.92e-12	1.32e-12	5.37e-13	8.43e-12	7.83e-13	3.2e-13
	N-stearoyl leucine	3.54e-12	6.49e-13	2.65e-13	3.88e-12	7.85e-13	3.21e-13
	N-oleoyl leucine	4.4e-12	8.02e-13	3.27e-13	5.57e-12	6.37e-13	2.6e-13
	N-linoleoyl leucine	1.63e-12	7.06e-13	2.88e-13	1.65e-12	3.38e-13	1.38e-13
	N-docosahexaenoyl leucine	3.88e-12	5.43e-13	2.22e-13	3.58e-12	6.77e-13	2.76e-13
	N-acyl methionine	Mean	Std Dev	Std Error	Mean	Std Dev	Std Error
	N-palmitoyl methionine	2.61e-12	7.01e-13	2.86e-13	2.81e-12	1.16e-12	4.72e-13
	N-stearoyl methionine	4.75e-12	1.4e-12	5.72e-13	4.59e-12	1.79e-12	7.31e-13
	N-oleoyl methionine	2.15e-12	9.37e-13	3.83e-13	2.53e-12	8.01e-13	3.27e-13
	N-linoleoyl methionine	BDL			BDL
	N-arachidonoyl methionine	BDL			BDL
	N-docosahexaenoyl methionine	BDL			BDL
	N-acyl phenylalanine	Mean	Std Dev	Std Error	Mean	Std Dev	Std Error
	N-palmitoyl phenylalanine	7.15e-12	1.02e-12	4.16e-13	8.83e-12	2.37e-12	9.66e-13
	N-stearoyl phenylalanine	3.67e-12	6.49e-13	2.65e-13	5.08e-12	1.42e-12	5.81e-13
	N-oleoyl phenylalanine	3.88e-12	8.64e-13	3.53e-13	5.01e-12	8.45e-13	3.45e-13
	N-linoleoyl phenylalanine	3.11e-13	1.88e-13	7.66e-14	4.81e-13	2.38e-13	9.71e-14
	N-arachidonoyl phenylalanine	7.6e-13	4.59e-13	1.87e-13	6.96e-13	3.49e-13	1.42e-13
	N-docosahexaenoyl phenylalanine	1.26e-12	7.03e-13	2.87e-13	1.45e-12	9.57e-13	3.91e-13
	N-acyl proline	Mean	Std Dev	Std Error	Mean	Std Dev	Std Error
	N-palmitoyl proline	6.87e-12	5.56e-13	2.27e-13	7.1e-12	9.29e-13	3.79e-13
	N-stearoyl proline	1.39e-12	1.09e-13	4.46e-14	1.43e-12	2.03e-13	8.3e-14
	N-oleoyl proline	6.9e-13	1.04e-13	4.25e-14	6.74e-13	1.64e-13	6.7e-14
	N-linoleoyl proline	BDL			BDL
	N-arachidonoyl proline	BDL			BDL
	N-docosahexaenoyl proline	BDL			BDL
	N-acyl serine	Mean	Std Dev	Std Error	Mean	Std Dev	Std Error
	N-palmitoyl serine	3.26e-11	1.88e-12	7.66e-13	2.82e-11	2.16e-12	8.81e-13
	N-stearoyl serine	1.93e-11	3.27e-12	1.33e-12	1.87e-11	2.45e-12	9.99e-13
	N-oleoyl serine	1.65e-10	1.33e-11	5.44e-12	1.46e-10	1.05e-11	4.28e-12
	N-linoleoyl serine	8.36e-12	8.92e-13	3.64e-13	8.04e-12	1.29e-12	5.26e-13
	N-arachidonoyl serine	2.17e-12	4.22e-13	1.72e-13	2.36e-12	3.47e-13	1.42e-13
	N-docosahexaenoyl serine	8.86e-12	7.86e-13	3.21e-13	8.02e-12	1.29e-12	5.27e-13
	N-acyl taurine	Mean	Std Dev	Std Error	Mean	Std Dev	Std Error
	N-arachidonoyl taurine	1.02e-11	3.72e-12	1.52e-12	1.06e-11	2.09e-12	8.52e-13
	N-acyl tryptophan	Mean	Std Dev	Std Error	Mean	Std Dev	Std Error
	N-palmitoyl tryptophan	2.33e-12	1.3e-12	5.31e-13	2.48e-12	1.35e-12	5.5e-13
	N-stearoyl tryptophan	2.07e-12	6.25e-13	2.55e-13	1.77e-12	1.43e-13	5.82e-14
	N-oleoyl tryptophan	7.61e-13	4.08e-13	1.66e-13	3.78e-13	2.32e-13	9.45e-14
	N-linoleoyl tryptophan	BDL			BDL
	N-arachidonoyl tryptophan	BDL			BDL
	N-docosahexaenoyl tryptophan	BDL			BDL
	N-acyl tyrosine	Mean	Std Dev	Std Error	Mean	Std Dev	Std Error
	N-palmitoyl tyrosine	5.46e-12	6.13e-13	2.5e-13	5.82e-12	9.84e-13	4.02e-13
	N-stearoyl tyrosine	2.94e-12	5.98e-13	2.44e-13	3.58e-12	1.18e-12	4.82e-13
	N-oleoyl tyrosine	6.34e-12	9.09e-13	3.71e-13	6.37e-12	9.81e-13	4.01e-13
	N-linoleoyl tyrosine	1.67e-12	5.93e-13	2.42e-13	1.84e-12	9.03e-13	3.69e-13
	N-arachidonoyl tyrosine	9.23e-13	2.08e-13	8.49e-14	7.36e-13	3.57e-13	1.46e-13
	N-docosahexaenoyl tyrosine	1.71e-12	6.2e-13	2.53e-13	1.67e-12	6.5e-13	2.65e-13
	N-acyl valine	Mean	Std Dev	Std Error	Mean	Std Dev	Std Error
	N-palmitoyl valine	1.83e-12	4.56e-13	1.86e-13	2.35e-12	1.93e-13	7.86e-14
	N- stearoyl valine	6.17e-13	2.64e-13	1.08e-13	1.03e-12	3.28e-13	1.34e-13
	N-oleoyl valine	5.38e-13	1.87e-13	7.65e-14	9.4e-13	2.11e-13	8.63e-14
	N-linoleoyl valine	1.99e-13	1.21e-13	4.95e-14	2.78e-13	9.41e-14	3.84e-14
	N-docosahexaenoyl valine	BDL			BDL
	Free Fatty Acids	Mean	Std Dev	Std Error	Mean	Std Dev	Std Error
	Linoleic acid	2.13e-09	2.23e-10	9.08e-11	2.28e-09	1.4e-10	5.72e-11
	Arachidonic acid	2.89e-09	2.1e-10	8.56e-11	2.85e-09	2.04e-10	8.32e-11
	2-acyl-sn-glycerol	Mean	Std Dev	Std Error	Mean	Std Dev	Std Error
	2-arachidonoyl glycerol	1.19e-09	2.07e-10	8.46e-11	1.31e-09	3.17e-10	1.3e-10
	2-linoleoyl glycerol	8.73e-10	1.3e-10	5.29e-11	9.37e-10	2.17e-10	8.86e-11
	2-oleoyl glycerol	1.8e-09	2.63e-10	1.07e-10	2.07e-09	4.73e-10	1.93e-10
	2-palmitoyl glycerol	1.37e-10	2.47e-11	1.01e-11	1.48e-10	2.86e-11	1.17e-11
	Prostaglandins	Mean	Std Dev	Std Error	Mean	Std Dev	Std Error
	PGE2	2.55e-10	6.57e-11	2.68e-11	1.96e-10	3.41e-11	1.39e-11
	PGF2α	4.58e-11	8.52e-12	3.48e-12	3.81e-11	6.72e-12	2.74e-12
	6-ketoPGF1α	7.14e-11	1.76e-11	7.18e-12	5.56e-11	7.07e-12	2.89e-12

## Sheet: Supp Table 2
Supplemental Table 2: List of lipids in the trigeminal ganglia significantly affected by acute acrolein with output from statistical tests
	Trigeminal Ganglia Significant Differences Acute Acrolein
	Lipid	p	Direction (relative to control)	Magnitude (x control level)
	N-stearoyl alanine	0.071	↓	0.85
	N-palmitoyl ethanolamine	0.06	↑	1.21
	N-stearoyl ethanolamine	0.005	↑	1.74
	N-oleoyl ethanolamine	0.012	↑	1.26
	N-linoleoyl ethanolamine	0.006	↑	1.29
	N-palmitoyl glycine	0.075	↑	1.25
	N-stearoyl glycine	0.006	↑	1.27
	N-oleoyl glycine	0.047	↑	1.12
	N-linoleoyl glycine	0	↑	1.79
	N-palmitoyl leucine	0.02	↑	1.22
	N-oleoyl leucine	0.015	↑	1.27
	N-stearoyl phenylalanine	0.033	↑	1.38
	N-oleoyl phenylalanine	0.063	↑	1.29
	N-palmitoyl serine	0.015	↓	0.87
	N-oleoyl tryptophan	0.052	↓	0.5
	N-palmitoyl valine	0.045	↑	1.28
	N-stearoyl valine	0.019	↑	1.67
	N-oleoyl valine	0.001	↑	1.75
	PGE2	0.061	↓	0.77
	6-ketoPGF1α	0.071	↓	0.79

## Sheet: Supp Table 3
Supplemental Table 3: Lipid levels (moles per gram tissue) in the trigeminal ganglia of rats chronically treated with vehicle or acrolein
		Trigeminal Ganglia
		Control			Chronic Acrolein
	N-acyl alanine	Mean	Std Dev	Std Error	Mean	Std Dev	Std Error
	N-palmitoyl alanine	5.35e-12	1.15e-12	4.7e-13	6.6e-12	2.87e-12	1.17e-12
	N-stearoyl alanine	4.61e-12	2.36e-13	9.62e-14	5.36e-12	1.03e-12	4.18e-13
	N-oleoyl alanine	2.52e-12	5.04e-13	2.06e-13	3.08e-12	8.96e-13	3.66e-13
	N-linoleoyl alanine	3.11e-13	8.21e-14	3.35e-14	6.6e-13	2.74e-13	1.12e-13
	N-arachidonoyl alanine	BDL			BDL
	N-docosahexaenoyl alanine	BDL			BDL
	N-acyl ethanolamine	Mean	Std Dev	Std Error	Mean	Std Dev	Std Error
	N-palmitoyl ethanolamine	1.56e-10	1.44e-11	5.88e-12	2.08e-10	3.71e-11	1.51e-11
	N-stearoyl ethanolamine	7.32e-11	1.36e-11	5.54e-12	1.27e-10	3.32e-11	1.36e-11
	N-oleoyl ethanolamine	4.3e-11	2.17e-12	8.87e-13	6.05e-11	1.03e-11	4.2e-12
	N-linoleoyl ethanolamine	3.45e-12	6.4e-13	2.61e-13	4.36e-12	5.73e-13	2.34e-13
	N-arachidonoyl ethanolamine	5.12e-12	6.53e-13	2.66e-13	7.32e-12	1.01e-12	4.11e-13
	N-docosahexaenoyl ethanolamine	9.1e-12	2.11e-12	8.61e-13	1.19e-11	1.85e-12	7.56e-13
	N-acyl GABA	Mean	Std Dev	Std Error	Mean	Std Dev	Std Error
	N-palmitoyl GABA	2.27e-12	5.19e-13	2.12e-13	2.36e-12	9.06e-13	3.7e-13
	N-stearoyl GABA	1.57e-12	4.64e-13	1.9e-13	1.74e-12	6.48e-13	2.64e-13
	N-oleoyl GABA	BDL			BDL
	N-linoleoyl GABA	BDL			BDL
	N-arachidonoyl GABA	BDL			BDL
	N-docosahexaenoyl GABA	BDL			BDL
	N-acyl glycine	Mean	Std Dev	Std Error	Mean	Std Dev	Std Error
	N-palmitoyl glycine	1.61e-11	5.53e-12	2.26e-12	1.72e-11	2.7e-12	1.1e-12
	N-stearoyl glycine	1.41e-11	1.71e-12	6.99e-13	2.19e-11	2.6e-12	1.06e-12
	N-oleoyl glycine	1.08e-11	7.95e-13	3.25e-13	1.22e-11	1.63e-12	6.64e-13
	N-linoleoyl glycine	1.51e-12	2.23e-13	9.09e-14	1.98e-12	6.59e-13	2.69e-13
	N-arachidonoyl glycine	3.1e-12	6.5e-13	2.66e-13	4.11e-12	7.01e-13	2.86e-13
	N-docosahexaenoyl glycine	1.09e-12	2e-13	8.15e-14	1.4e-12	3.34e-13	1.36e-13
	N-acyl leucine	Mean	Std Dev	Std Error	Mean	Std Dev	Std Error
	N-palmitoyl leucine	5.72e-12	9.59e-13	3.92e-13	6.76e-12	1.01e-12	4.12e-13
	N-stearoyl leucine	2.71e-12	5.16e-13	2.11e-13	3.84e-12	1.4e-12	5.7e-13
	N-oleoyl leucine	3.94e-12	8.19e-13	3.34e-13	4.36e-12	7.69e-13	3.14e-13
	N-linoleoyl leucine	1.32e-12	3.8e-13	1.55e-13	1.72e-12	4.75e-13	1.94e-13
	N-docosahexaenoyl leucine	3.07e-12	7.24e-13	2.96e-13	3.48e-12	7.33e-13	2.99e-13
	N-acyl methionine	Mean	Std Dev	Std Error	Mean	Std Dev	Std Error
	N-palmitoyl methionine	2.54e-12	1.56e-12	6.37e-13	2.62e-12	1.09e-12	4.44e-13
	N-stearoyl methionine	5.72e-12	1.29e-12	5.27e-13	4.45e-12	9.13e-13	3.73e-13
	N-oleoyl methionine	1.84e-12	5.46e-13	2.23e-13	1.97e-12	5.89e-13	2.41e-13
	N-linoleoyl methionine	BDL			BDL
	N-arachidonoyl methionine	BDL			BDL
	N-docosahexaenoyl methionine	BDL			BDL
	N-acyl phenylalanine	Mean	Std Dev	Std Error	Mean	Std Dev	Std Error
	N-palmitoyl phenylalanine	6.89e-12	1.21e-12	4.94e-13	9.53e-12	1.85e-12	7.56e-13
	N-stearoyl phenylalanine	3.4e-12	9.36e-13	3.82e-13	4.69e-12	1.13e-12	4.6e-13
	N-oleoyl phenylalanine	3.71e-12	8.94e-13	3.65e-13	5e-12	1.29e-12	5.27e-13
	N-linoleoyl phenylalanine	1.57e-13	1.08e-13	4.41e-14	3.9e-13	1.48e-13	6.03e-14
	N-arachidonoyl phenylalanine	7.28e-13	2.02e-13	8.24e-14	1.48e-12	4.73e-13	1.93e-13
	N-docosahexaenoyl phenylalanine	9.64e-13	6.21e-13	2.54e-13	1.52e-12	5.99e-13	2.44e-13
	N-acyl proline	Mean	Std Dev	Std Error	Mean	Std Dev	Std Error
	N-palmitoyl proline	6.79e-12	1.25e-12	5.1e-13	7.47e-12	1.13e-12	4.6e-13
	N-stearoyl proline	1.42e-12	1.88e-13	7.67e-14	1.54e-12	3.48e-13	1.42e-13
	N-oleoyl proline	7.02e-13	1.48e-13	6.02e-14	7.74e-13	1.28e-13	5.21e-14
	N-linoleoyl proline	BDL			BDL
	N-arachidonoyl proline	BDL			BDL
	N-docosahexaenoyl proline	BDL			BDL
	N-acyl serine	Mean	Std Dev	Std Error	Mean	Std Dev	Std Error
	N-palmitoyl serine	3.37e-11	2.3e-12	9.4e-13	3.43e-11	4.3e-12	1.76e-12
	N-stearoyl serine	1.92e-11	2.03e-12	8.3e-13	1.98e-11	3.14e-12	1.28e-12
	N-oleoyl serine	1.58e-10	2.31e-11	9.43e-12	1.62e-10	3.07e-11	1.25e-11
	N-linoleoyl serine	8.39e-12	1.14e-12	4.64e-13	9.51e-12	2.73e-12	1.11e-12
	N-arachidonoyl serine	2.22e-12	2.6e-13	1.06e-13	2.54e-12	7.69e-13	3.14e-13
	N-docosahexaenoyl serine	7.88e-12	1.66e-12	6.78e-13	1.01e-11	2.29e-12	9.34e-13
	N-acyl taurine	Mean	Std Dev	Std Error	Mean	Std Dev	Std Error
	N-arachidonoyl taurine	9.25e-12	1.01e-12	4.12e-13	1.03e-11	1.8e-12	7.37e-13
	N-acyl tryptophan	Mean	Std Dev	Std Error	Mean	Std Dev	Std Error
	N-palmitoyl tryptophan	2.46e-12	1.15e-12	4.7e-13	3.28e-12	1.31e-12	5.35e-13
	N-stearoyl tryptophan	1.3e-12	6e-13	2.45e-13	2.29e-12	6.52e-13	2.66e-13
	N-oleoyl tryptophan	3.09e-13	2.5e-13	1.02e-13	6.81e-13	3.62e-13	1.48e-13
	N-linoleoyl tryptophan	BDL			BDL
	N-arachidonoyl tryptophan	BDL			BDL
	N-docosahexaenoyl tryptophan	BDL			BDL
	N-acyl tyrosine	Mean	Std Dev	Std Error	Mean	Std Dev	Std Error
	N-palmitoyl tyrosine	5.52e-12	1.63e-12	6.65e-13	4.45e-12	1.23e-12	5.04e-13
	N-stearoyl tyrosine	2.99e-12	1.31e-12	5.34e-13	3.13e-12	1.57e-12	6.43e-13
	N-oleoyl tyrosine	6.92e-12	8.73e-13	3.56e-13	5.46e-12	7.43e-13	3.03e-13
	N-linoleoyl tyrosine	2.17e-12	6.94e-13	2.83e-13	1.58e-12	9.44e-13	3.85e-13
	N-arachidonoyl tyrosine	7.93e-13	2.65e-13	1.08e-13	8.05e-13	3.73e-13	1.52e-13
	N-docosahexaenoyl tyrosine	1.88e-12	5.85e-13	2.39e-13	1.48e-12	2.81e-13	1.15e-13
	N-acyl valine	Mean	Std Dev	Std Error	Mean	Std Dev	Std Error
	N-palmitoyl valine	1.59e-12	4.21e-13	1.72e-13	2.31e-12	5.37e-13	2.19e-13
	N- stearoyl valine	6.96e-13	1.6e-13	6.53e-14	7.21e-13	3.37e-13	1.37e-13
	N-oleoyl valine	4.56e-13	1.36e-13	5.56e-14	6.91e-13	1.79e-13	7.29e-14
	N-linoleoyl valine	1.9e-13	7.55e-14	3.08e-14	3.54e-13	1.28e-13	5.21e-14
	N-docosahexaenoyl valine	BDL			BDL
	Free Fatty Acids	Mean	Std Dev	Std Error	Mean	Std Dev	Std Error
	Linoleic acid	1.75e-09	2.09e-10	8.55e-11	2.06e-09	2.42e-10	9.87e-11
	Arachidonic acid	2.52e-09	2.7e-10	1.1e-10	2.88e-09	3.31e-10	1.35e-10
	2-acyl-sn-glycerol	Mean	Std Dev	Std Error	Mean	Std Dev	Std Error
	2-arachidonoyl glycerol	1.14e-09	2.25e-10	9.18e-11	1.55e-09	4.13e-10	1.69e-10
	2-linoleoyl glycerol	6.91e-10	1.28e-10	5.24e-11	9.43e-10	1.09e-10	4.44e-11
	2-oleoyl glycerol	1.57e-09	1.85e-10	7.54e-11	2.41e-09	2.4e-10	9.81e-11
	2-palmitoyl glycerol	1.51e-10	3.36e-11	1.37e-11	2e-10	3.13e-11	1.28e-11
	Prostaglandins	Mean	Std Dev	Std Error	Mean	Std Dev	Std Error
	PGE2	1.77e-10	6.56e-11	2.68e-11	1.72e-10	3.11e-11	1.27e-11
	PGF2α	4.2e-11	1.19e-11	4.85e-12	3.71e-11	5.89e-12	2.4e-12
	6-ketoPGF1α	5.04e-11	1.62e-11	6.61e-12	6.09e-11	1.42e-11	5.81e-12

## Sheet: Supp Table 4
Supplemental Table 4: List of lipids in the trigeminal ganglia significantly affected by chronic acrolein with output from statistical tests
	Trigeminal Ganglia Significant Differences Chronic Acrolein
	Lipid	p	Direction (relative to control)	Magnitude (x control level)
	N-stearoyl alanine	0.084	↑	1.16
	N-palmitoyl ethanolamine	0.002	↑	1.33
	N-stearoyl ethanolamine	0	↑	1.73
	N-oleoyl ethanolamine	0	↑	1.41
	N-linoleoyl ethanolamine	0.011	↑	1.26
	N-arachidonoyl ethanolamine	0	↑	1.43
	N-docosahexaenoyl ethanolamine	0.006	↑	1.31
	N-stearoyl glycine	0	↑	1.55
	N-oleoyl glycine	0.028	↑	1.13
	N-linoleoyl glycine	0.066	↑	1.31
	N-arachidonoyl glycine	0.02	↑	1.33
	N-palmitoyl leucine	0.097	↑	1.18
	N-stearoyl leucine	0.043	↑	1.42
	N-palmitoyl phenylalanine	0.014	↑	1.38
	N-stearoyl phenylalanine	0.051	↑	1.38
	N-oleoyl phenylalanine	0.036	↑	1.35
	N-linoleoyl phenylalanine	0.034	↑	2.48
	N-docosahexaenoyl serine	0.023	↑	1.29
	N-stearoyl tryptophan	0.005	↑	1.76
	N-oleoyl tryptophan	0.058	↑	2.2
	N-oleoyl tyrosine	0.009	↓	0.79
	N-palmitoyl valine	0.008	↑	1.45
	N-oleoyl valine	0.036	↑	1.49
	N-linoleoyl valine	0.018	↑	1.86
	Linoleic acid	0.018	↑	1.18
	Arachidonic acid	0.025	↑	1.14
	2-arachidonoyl glycerol	0.028	↑	1.36
	2-linoleoyl glycerol	0.009	↑	1.36
	2-oleoyl glycerol	0	↑	1.54
	2-palmitoyl glycerol	0.009	↑	1.32

## Sheet: Supp Table 5
Supplemental Table 5: Lipid levels (moles per gram tissue) in the trigeminal nucleus of rats acutely treated with vehicle or acrolein
		Trigeminal Nucleus
		Control			Acrolein	Acute Acrolein
	N-acyl alanine	Mean	Std Dev	Std Error		Mean	Std Dev	Std Error
	N-palmitoyl alanine	2.54e-12	5.43e-13	2.22e-13		3.96e-12	7.52e-13	3.07e-13
	N-stearoyl alanine	2.35e-12	3.71e-13	1.52e-13		3.27e-12	2.58e-13	1.05e-13
	N-oleoyl alanine	1.09e-12	2.33e-13	9.52e-14		1.56e-12	2.6e-13	1.06e-13
	N-linoleoyl alanine	BDL				BDL
	N-arachidonoyl alanine	BDL				BDL
	N-docosahexaenoyl alanine	BDL				BDL
	N-acyl ethanolamine	Mean	Std Dev	Std Error		Mean	Std Dev	Std Error
	N-palmitoyl ethanolamine	2.94e-10	3.37e-11	1.37e-11		3.9e-10	8.56e-11	3.5e-11
	N-stearoyl ethanolamine	7.96e-11	2.83e-11	1.16e-11		1.05e-10	4.12e-11	1.68e-11
	N-oleoyl ethanolamine	8.22e-11	1.21e-11	4.94e-12		9.7e-11	2.59e-11	1.06e-11
	N-linoleoyl ethanolamine	4.12e-12	5.39e-13	2.2e-13		4.96e-12	7.66e-13	3.13e-13
	N-arachidonoyl ethanolamine	5.07e-12	7.95e-13	3.25e-13		5.38e-12	8.46e-13	3.46e-13
	N-docosahexaenoyl ethanolamine	1.5e-11	1.52e-12	6.21e-13		1.86e-11	3.34e-12	1.36e-12
	N-acyl GABA	Mean	Std Dev	Std Error		Mean	Std Dev	Std Error
	N-palmitoyl GABA	3.71e-12	3.89e-13	1.59e-13		4.76e-12	8.25e-13	3.37e-13
	N-stearoyl GABA	2.71e-12	4.89e-13	2e-13		3.26e-12	6.12e-13	2.5e-13
	N-oleoyl GABA	1.32e-12	2.06e-13	8.39e-14		1.47e-12	1.37e-13	5.59e-14
	N-linoleoyl GABA	4.36e-13	2.7e-13	1.1e-13		4.87e-13	2.6e-13	1.06e-13
	N-arachidonoyl GABA	6.16e-12	4.79e-13	1.95e-13		5.16e-12	7.21e-13	2.94e-13
	N-docosahexaenoyl GABA	7.02e-12	1.55e-12	6.35e-13		7.92e-12	3.55e-12	1.45e-12
	N-acyl glycine	Mean	Std Dev	Std Error		Mean	Std Dev	Std Error
	N-palmitoyl glycine	1.47e-11	1.93e-12	7.88e-13		1.63e-11	2.03e-12	8.27e-13
	N-stearoyl glycine	2.6e-11	4.04e-12	1.65e-12		3.39e-11	6.01e-12	2.45e-12
	N-oleoyl glycine	1.45e-11	2.13e-12	8.71e-13		1.5e-11	1.76e-12	7.18e-13
	N-linoleoyl glycine	1.37e-12	4.01e-13	1.64e-13		1.62e-12	1.01e-13	4.12e-14
	N-arachidonoyl glycine	1.71e-11	2.07e-12	8.47e-13		1.4e-11	1.6e-12	6.53e-13
	N-docosahexaenoyl glycine	2.12e-12	2.77e-13	1.13e-13		1.65e-12	1.79e-13	7.31e-14
	N-acyl leucine	Mean	Std Dev	Std Error		Mean	Std Dev	Std Error
	N-palmitoyl leucine	2.08e-12	3.29e-13	1.34e-13		3.35e-12	3.37e-13	1.38e-13
	N-stearoyl leucine	2.41e-12	5.17e-13	2.11e-13		2.44e-12	3.46e-13	1.41e-13
	N-oleoyl leucine	2.07e-12	4.39e-13	1.79e-13		2.5e-12	3.77e-13	1.54e-13
	N-linoleoyl leucine	3.6e-13	5.74e-14	2.34e-14		6.35e-13	1.66e-13	6.79e-14
	N-docosahexaenoyl leucine	6.17e-13	1.32e-13	5.37e-14		7.63e-13	1.44e-13	5.86e-14
	N-acyl methionine	Mean	Std Dev	Std Error		Mean	Std Dev	Std Error
	N-palmitoyl methionine	1.13e-12	2.72e-13	1.11e-13		2.39e-12	8.26e-13	3.37e-13
	N-stearoyl methionine	4.1e-12	9.16e-13	3.74e-13		5.28e-12	5.05e-13	2.06e-13
	N-oleoyl methionine	1.51e-12	4.06e-13	1.66e-13		3.23e-12	5e-13	2.04e-13
	N-linoleoyl methionine	BDL				BDL
	N-arachidonoyl methionine	BDL				BDL
	N-docosahexaenoyl methionine	BDL				BDL
	N-acyl phenylalanine	Mean	Std Dev	Std Error		Mean	Std Dev	Std Error
	N-palmitoyl phenylalanine	1.5e-12	6.9e-13	2.82e-13		3.43e-12	4.5e-13	1.84e-13
	N-stearoyl phenylalanine	1.99e-12	2.77e-13	1.13e-13		2.61e-12	4.95e-13	2.02e-13
	N-oleoyl phenylalanine	1.3e-12	3.22e-13	1.32e-13		2.19e-12	2.98e-13	1.22e-13
	N-linoleoyl phenylalanine	BDL				BDL
	N-arachidonoyl phenylalanine	1.04e-13	1.25e-13	5.09e-14		4.91e-13	1.92e-13	7.82e-14
	N-docosahexaenoyl phenylalanine	BDL				BDL
	N-acyl proline	Mean	Std Dev	Std Error	Mean	Mean	Std Dev	Std Error
	N-palmitoyl proline	9.43e-13	1.94e-13	7.91e-14	1.29e-12	1.29e-12	2.31e-13	9.43e-14
	N-stearoyl proline	2.39e-13	2.9e-14	1.19e-14	3.12e-13	3.12e-13	4.06e-14	1.66e-14
	N-oleoyl proline	1.75e-13	2.45e-14	1e-14	1.81e-13	1.81e-13	8.42e-14	3.44e-14
	N-linoleoyl proline	BDL			BDL	BDL
	N-arachidonoyl proline	BDL			BDL	BDL
	N-docosahexaenoyl proline	BDL			BDL	BDL
	N-acyl serine	Mean	Std Dev	Std Error		Mean	Std Dev	Std Error
	N-palmitoyl serine	3.25e-11	2.98e-12	1.22e-12	3.06e-11	3.06e-11	2.57e-12	1.05e-12
	N-stearoyl serine	2.7e-11	3.01e-12	1.23e-12	2.67e-11	2.67e-11	2.07e-12	8.44e-13
	N-oleoyl serine	5.31e-11	4.69e-12	1.92e-12	5.79e-11	5.79e-11	7.45e-12	3.04e-12
	N-linoleoyl serine	2.11e-12	4.33e-13	1.77e-13	2.41e-12	2.41e-12	4.42e-13	1.81e-13
	N-arachidonoyl serine	7.15e-13	1.32e-13	5.37e-14	5.6e-13	5.6e-13	1.42e-13	5.81e-14
	N-docosahexaenoyl serine	7.37e-12	8.82e-13	3.6e-13	6.78e-12	6.78e-12	9.28e-13	3.79e-13
	N-acyl taurine	Mean	Std Dev	Std Error		Mean	Std Dev	Std Error
	N-arachidonoyl taurine	9.64e-12	2.09e-12	8.52e-13	7.14e-12	7.14e-12	1.24e-12	5.06e-13
	N-acyl tryptophan	Mean	Std Dev	Std Error		Mean	Std Dev	Std Error
	N-palmitoyl tryptophan	9.09e-13	3.62e-13	1.48e-13	1.74e-12	1.74e-12	5.97e-13	2.44e-13
	N-stearoyl tryptophan	1.22e-12	2.88e-13	1.17e-13	1.49e-12	1.49e-12	3.56e-13	1.45e-13
	N-oleoyl tryptophan	BDL			BDL	BDL
	N-linoleoyl tryptophan	BDL			BDL	BDL
	N-arachidonoyl tryptophan	BDL			BDL	BDL
	N-docosahexaenoyl tryptophan	BDL			BDL	BDL
	N-acyl tyrosine	Mean	Std Dev	Std Error		Mean	Std Dev	Std Error
	N-palmitoyl tyrosine	2.22e-12	5.01e-13	2.05e-13	3e-12	3e-12	3.6e-13	1.47e-13
	N-stearoyl tyrosine	8.86e-13	1.76e-13	7.2e-14	1.14e-12	1.14e-12	1.71e-13	7e-14
	N-oleoyl tyrosine	2.6e-12	7.12e-13	2.91e-13	2.94e-12	2.94e-12	1.36e-13	5.55e-14
	N-linoleoyl tyrosine	BDL			BDL	BDL
	N-arachidonoyl tyrosine	5.84e-13	1.79e-13	7.33e-14	5.31e-13	5.31e-13	2.34e-13	9.54e-14
	N-docosahexaenoyl tyrosine	1.66e-12	3.65e-13	1.49e-13	1.8e-12	1.8e-12	8.59e-13	3.51e-13
	N-acyl valine	Mean	Std Dev	Std Error		Mean	Std Dev	Std Error
	N-palmitoyl valine	7.02e-13	2.1e-13	8.57e-14	1.18e-12	1.18e-12	1.76e-13	7.18e-14
	N- stearoyl valine	5.68e-13	1.11e-13	4.55e-14	6.54e-13	6.54e-13	1.89e-13	7.7e-14
	N-oleoyl valine	3.36e-13	9.93e-14	4.06e-14	4.5e-13	4.5e-13	1.05e-13	4.27e-14
	N-linoleoyl valine	BDL			BDL	BDL
	N-docosahexaenoyl valine	BDL			BDL	BDL
	Free Fatty Acids	Mean	Std Dev	Std Error		Mean	Std Dev	Std Error
	Linoleic acid	5.59e-10	7.76e-11	3.17e-11	6.43e-10	6.43e-10	1.03e-10	4.19e-11
	Arachidonic acid	2e-09	1.82e-10	7.45e-11	2.21e-09	2.21e-09	1.92e-10	7.85e-11
	2-acyl-sn-glycerol	Mean	Std Dev	Std Error		Mean	Std Dev	Std Error
	2-arachidonoyl glycerol	1.93e-09	1.54e-10	6.3e-11	2.35e-09	2.35e-09	3.51e-10	1.43e-10
	2-linoleoyl glycerol	5.43e-10	5.02e-11	2.05e-11	6.75e-10	6.75e-10	1.1e-10	4.49e-11
	2-oleoyl glycerol	4.08e-09	6.09e-10	2.49e-10	4.67e-09	4.67e-09	1.07e-09	4.35e-10
	2-palmitoyl glycerol	5.69e-11	1.15e-11	4.7e-12	6.66e-11	6.66e-11	1.53e-11	6.24e-12
	Prostaglandins	Mean	Std Dev	Std Error		Mean	Std Dev	Std Error
	PGE2	1.46e-10	4.15e-11	1.69e-11	1.53e-10	1.53e-10	5.37e-11	2.19e-11
	PGF2α	3.69e-11	6.02e-12	2.46e-12	3.28e-11	3.28e-11	1.08e-11	4.42e-12
	6-ketoPGF1α	1.21e-11	5.76e-12	2.35e-12	1.21e-11	1.21e-11	3.12e-12	1.28e-12

## Sheet: Supp Table 6
Supplemental Table 6: List of lipids in the trigeminal nucleus significantly affected by acute acrolein with output from statistical tests
	Trigeminal Nucleus Significant Differences Acute Acrolein
	Lipid	p	Direction (relative to control)	Magnitude (x control level)
	N-palmitoyl alanine	0.001	↑	1.56
	N-stearoyl alanine	0.005	↑	1.39
	N-oleoyl alanine	0.017	↑	1.43
	N-palmitoyl ethanolamine	0.019	↑	1.33
	N-linoleoyl ethanolamine	0.077	↑	1.2
	N-docosahexaenoyl ethanolamine	0.029	↑	1.24
	N-palmitoyl GABA	0.007	↑	1.28
	N-stearoyl glycine	0.011	↑	1.3
	N-linoleoyl glycine	0.079	↑	1.18
	N-arachidonoyl glycine	0.033	↓	0.82
	N-docosahexaenoyl glycine	0.001	↓	0.77
	N-palmitoyl leucine	0	↑	1.61
	N-oleoyl leucine	0.044	↑	1.21
	N-linoleoyl leucine	0.004	↑	1.76
	N-docosahexaenoyl leucine	0.07	↑	1.24
	N-palmitoyl methionine	0.04	↑	2.12
	N-stearoyl methionine	0.03	↑	1.29
	N-oleoyl methionine	0.002	↑	2.14
	N-palmitoyl phenylalanine	0.001	↑	2.29
	N-stearoyl phenylalanine	0.022	↑	1.31
	N-oleoyl phenylalanine	0.009	↑	1.68
	N-arachidonoyl phenylalanine	0.001	↑	4.72
	N-palmitoyl proline	0.061	↑	1.37
	N-stearoyl proline	0.052	↑	1.31
	N-arachidonoyl serine	0.07	↓	0.78
	N-arachidonoyl taurine	0.014	↓	0.74
	N-palmitoyl tyrosine	0.074	↑	1.35
	N-stearoyl tyrosine	0.029	↑	1.29
	N-palmitoyl valine	0.01	↑	1.68
	N-oleoyl valine	0.058	↑	1.34
	2-arachidonoyl glycerol	0.047	↑	1.22
	2-linoleoyl glycerol	0.079	↑	1.24

## Sheet: Supp Table 7
Supplemental Table 7: Lipid levels (moles per gram tissue) in the trigeminal nucleus of rats chronically treated with vehicle or acrolein
		Trigeminal Nucleus
		Control			Chronic Acrolein
	N-acyl alanine	Mean	Std Dev	Std Error	Mean	Std Dev	Std Error
	N-palmitoyl alanine	3.79e-12	5.94e-13	2.42e-13	3.78e-12	6.83e-13	2.79e-13
	N-stearoyl alanine	2.96e-12	5.8e-13	2.37e-13	3.03e-12	6.74e-13	2.75e-13
	N-oleoyl alanine	1.46e-12	4.43e-13	1.81e-13	1.27e-12	2.76e-13	1.13e-13
	N-linoleoyl alanine	BDL			BDL
	N-arachidonoyl alanine	BDL			BDL
	N-docosahexaenoyl alanine	BDL			BDL
	N-acyl ethanolamine	Mean	Std Dev	Std Error	Mean	Std Dev	Std Error
	N-palmitoyl ethanolamine	3.49e-10	7.21e-11	2.94e-11	4.65e-10	5.56e-11	2.27e-11
	N-stearoyl ethanolamine	9.51e-11	4.08e-11	1.67e-11	1.64e-10	5.21e-11	2.13e-11
	N-oleoyl ethanolamine	9.02e-11	1.71e-11	7e-12	1.28e-10	2.5e-11	1.02e-11
	N-linoleoyl ethanolamine	4.05e-12	9.83e-13	4.01e-13	5.56e-12	7.86e-13	3.21e-13
	N-arachidonoyl ethanolamine	5.06e-12	9.77e-13	3.99e-13	6.75e-12	8.54e-13	3.49e-13
	N-docosahexaenoyl ethanolamine	1.61e-11	2.97e-12	1.21e-12	1.99e-11	2.4e-12	9.79e-13
	N-acyl GABA	Mean	Std Dev	Std Error	Mean	Std Dev	Std Error
	N-palmitoyl GABA	4.04e-12	4.5e-13	1.84e-13	5.27e-12	6.89e-13	2.81e-13
	N-stearoyl GABA	2.95e-12	4.22e-13	1.72e-13	3.97e-12	7.07e-13	2.89e-13
	N-oleoyl GABA	1.38e-12	1.97e-13	8.06e-14	1.74e-12	2.65e-13	1.08e-13
	N-linoleoyl GABA	3.5e-13	1.66e-13	6.78e-14	4.38e-13	2.41e-13	9.83e-14
	N-arachidonoyl GABA	6.07e-12	1.05e-12	4.3e-13	8.24e-12	1.88e-12	7.66e-13
	N-docosahexaenoyl GABA	7.95e-12	1.61e-12	6.58e-13	8.61e-12	3.01e-12	1.23e-12
	N-acyl glycine	Mean	Std Dev	Std Error	Mean	Std Dev	Std Error
	N-palmitoyl glycine	1.5e-11	1.71e-12	6.98e-13	1.68e-11	1.91e-12	7.81e-13
	N-stearoyl glycine	2.51e-11	4.17e-12	1.7e-12	3.62e-11	5.06e-12	2.06e-12
	N-oleoyl glycine	1.4e-11	1.48e-12	6.05e-13	1.56e-11	2.58e-12	1.05e-12
	N-linoleoyl glycine	9.41e-13	1.38e-13	5.63e-14	1.19e-12	2.01e-13	8.21e-14
	N-arachidonoyl glycine	1.53e-11	2.36e-12	9.63e-13	1.84e-11	2.97e-12	1.21e-12
	N-docosahexaenoyl glycine	2.12e-12	1.46e-13	5.94e-14	2.23e-12	1.98e-13	8.09e-14
	N-acyl leucine	Mean	Std Dev	Std Error	Mean	Std Dev	Std Error
	N-palmitoyl leucine	2.39e-12	4.19e-13	1.71e-13	2.3e-12	3.84e-13	1.57e-13
	N-stearoyl leucine	2.45e-12	3.97e-13	1.62e-13	2.68e-12	5.57e-13	2.28e-13
	N-oleoyl leucine	2.03e-12	2.68e-13	1.09e-13	2.07e-12	2.85e-13	1.16e-13
	N-linoleoyl leucine	4.14e-13	2.16e-13	8.81e-14	3.7e-13	8.06e-14	3.29e-14
	N-docosahexaenoyl leucine	6.22e-13	9.18e-14	3.75e-14	6.22e-13	1.54e-13	6.3e-14
	N-acyl methionine	Mean	Std Dev	Std Error	Mean	Std Dev	Std Error
	N-palmitoyl methionine	2.58e-12	1.68e-12	6.86e-13	1.64e-12	6.58e-13	2.68e-13
	N-stearoyl methionine	4.74e-12	9.1e-13	3.71e-13	5.16e-12	1.05e-12	4.3e-13
	N-oleoyl methionine	3e-12	1.04e-12	4.24e-13	2.25e-12	1.09e-12	4.45e-13
	N-linoleoyl methionine	BDL			BDL
	N-arachidonoyl methionine	BDL			BDL
	N-docosahexaenoyl methionine	BDL			BDL
	N-acyl phenylalanine	Mean	Std Dev	Std Error	Mean	Std Dev	Std Error
	N-palmitoyl phenylalanine	2.39e-12	1.13e-12	4.61e-13	2.72e-12	1.16e-12	4.74e-13
	N-stearoyl phenylalanine	2.24e-12	2.88e-13	1.18e-13	2.74e-12	5.87e-13	2.39e-13
	N-oleoyl phenylalanine	1.85e-12	5.64e-13	2.3e-13	1.71e-12	7.92e-13	3.23e-13
	N-linoleoyl phenylalanine	BDL			BDL
	N-arachidonoyl phenylalanine	2.76e-13	1.88e-13	7.66e-14	2e-13	1.47e-13	6.02e-14
	N-docosahexaenoyl phenylalanine	BDL			BDL
	N-acyl proline	Mean	Std Dev	Std Error	Mean	Std Dev	Std Error
	N-palmitoyl proline	1.05e-12	4.04e-13	1.65e-13	9.17e-13	3.51e-13	1.43e-13
	N-stearoyl proline	2.8e-13	7.43e-14	3.03e-14	2.96e-13	8.18e-14	3.34e-14
	N-oleoyl proline	1.58e-13	5.7e-14	2.33e-14	2.32e-13	6.26e-14	2.56e-14
	N-linoleoyl proline	BDL			BDL
	N-arachidonoyl proline	BDL			BDL
	N-docosahexaenoyl proline	BDL			BDL
	N-acyl serine	Mean	Std Dev	Std Error	Mean	Std Dev	Std Error
	N-palmitoyl serine	3.53e-11	3.47e-12	1.42e-12	3.37e-11	3.95e-12	1.61e-12
	N-stearoyl serine	2.58e-11	3.3e-12	1.35e-12	2.7e-11	4.42e-12	1.8e-12
	N-oleoyl serine	6.4e-11	1.78e-11	7.25e-12	5.6e-11	8.05e-12	3.29e-12
	N-linoleoyl serine	2.77e-12	1.02e-12	4.16e-13	1.8e-12	2.84e-13	1.16e-13
	N-arachidonoyl serine	6.54e-13	1.38e-13	5.63e-14	7.17e-13	1.46e-13	5.97e-14
	N-docosahexaenoyl serine	7.53e-12	1.3e-12	5.31e-13	7.44e-12	7.18e-13	2.93e-13
	N-acyl taurine	Mean	Std Dev	Std Error	Mean	Std Dev	Std Error
	N-arachidonoyl taurine	8e-12	1.94e-12	7.92e-13	7.34e-12	7.89e-13	3.22e-13
	N-acyl tryptophan	Mean	Std Dev	Std Error	Mean	Std Dev	Std Error
	N-palmitoyl tryptophan	1.78e-12	1.11e-12	4.55e-13	1.3e-12	1.08e-12	4.42e-13
	N-stearoyl tryptophan	1.77e-12	5.46e-13	2.23e-13	1.8e-12	2.65e-13	1.08e-13
	N-oleoyl tryptophan	BDL			BDL
	N-linoleoyl tryptophan	BDL			BDL
	N-arachidonoyl tryptophan	BDL			BDL
	N-docosahexaenoyl tryptophan	BDL			BDL
	N-acyl tyrosine	Mean	Std Dev	Std Error	Mean	Std Dev	Std Error
	N-palmitoyl tyrosine	3.06e-12	9.92e-13	4.05e-13	2.7e-12	8.48e-13	3.46e-13
	N-stearoyl tyrosine	1.04e-12	1.84e-13	7.5e-14	9.31e-13	2.11e-13	8.61e-14
	N-oleoyl tyrosine	3.5e-12	9.01e-13	3.68e-13	2.49e-12	7.91e-13	3.23e-13
	N-linoleoyl tyrosine	BDL			BDL
	N-arachidonoyl tyrosine	7.09e-13	3.07e-13	1.25e-13	5.64e-13	2.74e-13	1.12e-13
	N-docosahexaenoyl tyrosine	2.3e-12	1.01e-12	4.11e-13	1.67e-12	6.11e-13	2.49e-13
	N-acyl valine	Mean	Std Dev	Std Error	Mean	Std Dev	Std Error
	N-palmitoyl valine	8.19e-13	3.31e-13	1.35e-13	8.63e-13	3.91e-13	1.6e-13
	N- stearoyl valine	5.77e-13	7.67e-14	3.13e-14	5.87e-13	1.67e-13	6.8e-14
	N-oleoyl valine	3.14e-13	9.06e-14	3.7e-14	2.81e-13	9.63e-14	3.93e-14
	N-linoleoyl valine	BDL			BDL
	N-docosahexaenoyl valine	BDL			BDL
	Free Fatty Acids	Mean	Std Dev	Std Error	Mean	Std Dev	Std Error
	Linoleic acid	5.48e-10	7.08e-11	2.89e-11	6.18e-10	1.16e-10	4.74e-11
	Arachidonic acid	2.16e-09	3.41e-10	1.39e-10	2.23e-09	1.62e-10	6.61e-11
	2-acyl-sn-glycerol	Mean	Std Dev	Std Error	Mean	Std Dev	Std Error
	2-arachidonoyl glycerol	2.22e-09	4.85e-10	1.98e-10	2.42e-09	3.24e-10	1.32e-10
	2-linoleoyl glycerol	6.18e-10	1.09e-10	4.46e-11	7.89e-10	1.87e-10	7.62e-11
	2-oleoyl glycerol	4.37e-09	1.06e-09	4.35e-10	5.46e-09	1.29e-09	5.26e-10
	2-palmitoyl glycerol	7.73e-11	3.03e-11	1.24e-11	7.84e-11	2.31e-11	9.41e-12
	Prostaglandins	Mean	Std Dev	Std Error	Mean	Std Dev	Std Error
	PGE2	1.61e-10	3.49e-11	1.42e-11	1.7e-10	2.37e-11	9.68e-12
	PGF2α	3.6e-11	1.24e-11	5.07e-12	2.59e-11	5.12e-12	2.09e-12
	6-ketoPGF1α	1.17e-11	4.44e-12	1.81e-12	1.23e-11	2.01e-12	8.21e-13

## Sheet: Supp Table 8
Supplemental Table 8: List of lipids in the trigeminal nucleus significantly affected by chronic acrolein with output from statistical tests
	Trigeminal Nucleus Significant Differences Chronic Acrolein
	Lipid	p	Direction (relative to control)	Magnitude (x control level)
	N-palmitoyl ethanolamine	0.006	↑	1.33
	N-stearoyl ethanolamine	0.01	↑	1.72
	N-oleoyl ethanolamine	0.005	↑	1.42
	N-linoleoyl ethanolamine	0.003	↑	1.37
	N-arachidonoyl ethanolamine	0.003	↑	1.33
	N-docosahexaenoyl ethanolamine	0.021	↑	1.24
	N-palmitoyl GABA	0.003	↑	1.3
	N-stearoyl GABA	0.005	↑	1.35
	N-oleoyl GABA	0.007	↑	1.26
	N-arachidonoyl GABA	0.004	↑	1.36
	N-stearoyl glycine	0.001	↑	1.44
	N-linoleoyl glycine	0.089	↑	1.27
	N-arachidonoyl glycine	0.032	↑	1.2
	N-stearoyl phenylalanine	0.061	↑	1.22
	N-oleoyl proline	0.048	↑	1.48
	N-linoleoyl serine	0.013	↓	0.69
	N-oleoyl tyrosine	0.021	↓	0.71
	2-linoleoyl glycerol	0.027	↑	1.28
	2-oleoyl glycerol	0.083	↑	1.25
	PGF2α	0.069	↓	0.72

## Sheet: Supp Table 9
Supplemental Table 9: Lipid levels (moles per gram tissue) in the cerebellum of rats acutely treated with vehicle or acrolein
		Cerebellum
		Control			Acute Acrolein
	N-acyl alanine	Mean	Std Dev	Std Error	Mean	Std Dev	Std Error
	N-palmitoyl alanine	5.83e-13	1.93e-13	7.86e-14	6.93e-13	3.06e-13	1.25e-13
	N-stearoyl alanine	1.01e-12	2.21e-13	9.02e-14	9.12e-13	3.18e-13	1.3e-13
	N-oleoyl alanine	2.89e-13	1.44e-13	5.86e-14	3.28e-13	9.6e-14	3.92e-14
	N-linoleoyl alanine	BDL			BDL
	N-arachidonoyl alanine	BDL			BDL
	N-docosahexaenoyl alanine	BDL			BDL
	N-acyl ethanolamine	Mean	Std Dev	Std Error	Mean	Std Dev	Std Error
	N-palmitoyl ethanolamine	1.14e-10	1.65e-11	6.74e-12	1.42e-10	3.65e-11	1.49e-11
	N-stearoyl ethanolamine	3.5e-11	9.03e-12	3.69e-12	4.91e-11	2e-11	8.17e-12
	N-oleoyl ethanolamine	3.59e-11	4.5e-12	1.84e-12	4.06e-11	9.82e-12	4.01e-12
	N-linoleoyl ethanolamine	5.66e-12	7.31e-13	2.98e-13	6.58e-12	1.14e-12	4.64e-13
	N-arachidonoyl ethanolamine	5.37e-12	7.84e-13	3.2e-13	5.93e-12	9.2e-13	3.76e-13
	N-docosahexaenoyl ethanolamine	1.24e-11	1.35e-12	5.5e-13	1.33e-11	2.12e-12	8.64e-13
	N-acyl GABA	Mean	Std Dev	Std Error	Mean	Std Dev	Std Error
	N-palmitoyl GABA	4.66e-12	6.84e-13	2.79e-13	5.23e-12	1.29e-12	5.25e-13
	N-stearoyl GABA	4.18e-12	7.39e-13	3.02e-13	4.46e-12	1.65e-12	6.73e-13
	N-oleoyl GABA	1.5e-12	1.91e-13	7.81e-14	1.25e-12	1.68e-13	6.86e-14
	N-linoleoyl GABA	5.43e-13	2.7e-13	1.1e-13	3.65e-13	2.37e-13	9.68e-14
	N-arachidonoyl GABA	7.49e-12	1.4e-12	5.71e-13	6.41e-12	1.9e-12	7.75e-13
	N-docosahexaenoyl GABA	5.91e-12	5.46e-13	2.23e-13	5.82e-12	1.67e-12	6.84e-13
	N-acyl glycine	Mean	Std Dev	Std Error	Mean	Std Dev	Std Error
	N-palmitoyl glycine	3.36e-12	4.97e-13	2.03e-13	3.91e-12	8.92e-13	3.64e-13
	N-stearoyl glycine	5.11e-12	1.01e-12	4.13e-13	5.36e-12	2.55e-12	1.04e-12
	N-oleoyl glycine	3.28e-12	3.67e-13	1.5e-13	3.21e-12	4.49e-13	1.83e-13
	N-linoleoyl glycine	4.74e-13	1.37e-13	5.6e-14	6.25e-13	1.73e-13	7.05e-14
	N-arachidonoyl glycine	3.62e-12	4.86e-13	1.98e-13	3.53e-12	3.17e-13	1.29e-13
	N-docosahexaenoyl glycine	6.34e-13	9.32e-14	3.81e-14	5.05e-13	9.73e-14	3.97e-14
	N-acyl leucine	Mean	Std Dev	Std Error	Mean	Std Dev	Std Error
	N-palmitoyl leucine	1.28e-12	3.21e-13	1.31e-13	1.55e-12	5.89e-13	2.4e-13
	N-stearoyl leucine	1.69e-12	2.34e-13	9.57e-14	1.71e-12	2.42e-13	9.9e-14
	N-oleoyl leucine	8.03e-13	1.23e-13	5.03e-14	1.3e-12	2.66e-13	1.08e-13
	N-linoleoyl leucine	1.19e-13	6.49e-14	2.65e-14	1.61e-13	8.13e-14	3.32e-14
	N-docosahexaenoyl leucine	9.53e-13	3.53e-13	1.44e-13	1.05e-12	4.54e-13	1.85e-13
	N-acyl methionine	Mean	Std Dev	Std Error	Mean	Std Dev	Std Error
	N-palmitoyl methionine	2.35e-12	1.44e-12	5.88e-13	2.46e-12	1.04e-12	4.23e-13
	N-stearoyl methionine	1.89e-12	5.74e-13	2.34e-13	2.4e-12	1.06e-12	4.34e-13
	N-oleoyl methionine	9e-13	5.8e-13	2.37e-13	3.41e-13	1.71e-13	6.97e-14
	N-linoleoyl methionine	BDL			BDL
	N-arachidonoyl methionine	BDL			BDL
	N-docosahexaenoyl methionine	BDL			BDL
	N-acyl phenylalanine	Mean	Std Dev	Std Error	Mean	Std Dev	Std Error
	N-palmitoyl phenylalanine	4.89e-13	2.1e-13	8.56e-14	6.87e-13	5.45e-13	2.23e-13
	N-stearoyl phenylalanine	1.68e-12	5.36e-13	2.19e-13	1.53e-12	7.6e-13	3.1e-13
	N-oleoyl phenylalanine	4.58e-13	3.05e-13	1.24e-13	5.66e-13	2.88e-13	1.18e-13
	N-linoleoyl phenylalanine	BDL			BDL
	N-arachidonoyl phenylalanine	BDL			BDL
	N-docosahexaenoyl phenylalanine	BDL			BDL
	N-acyl proline	Mean	Std Dev	Std Error	Mean	Std Dev	Std Error
	N-palmitoyl proline	3.01e-13	1.36e-13	5.53e-14	2.48e-13	8.9e-14	3.63e-14
	N-stearoyl proline	9.2e-14	1.79e-14	7.29e-15	1.22e-13	3.46e-14	1.41e-14
	N-oleoyl proline	BDL			BDL
	N-linoleoyl proline	BDL			BDL
	N-arachidonoyl proline	BDL			BDL
	N-docosahexaenoyl proline	BDL			BDL
	N-acyl serine	Mean	Std Dev	Std Error	Mean	Std Dev	Std Error
	N-palmitoyl serine	1.57e-11	1.41e-12	5.77e-13	1.43e-11	2e-12	8.16e-13
	N-stearoyl serine	1.07e-11	1.71e-12	6.96e-13	9.15e-12	2.9e-12	1.18e-12
	N-oleoyl serine	3.57e-11	6.45e-12	2.63e-12	3.3e-11	7.75e-12	3.16e-12
	N-linoleoyl serine	1.71e-12	3.32e-13	1.35e-13	1.75e-12	5.4e-13	2.2e-13
	N-arachidonoyl serine	7.47e-13	1.86e-13	7.59e-14	5.41e-13	1.29e-13	5.28e-14
	N-docosahexaenoyl serine	5.23e-12	1.06e-12	4.31e-13	4.52e-12	8.22e-13	3.36e-13
	N-acyl taurine	Mean	Std Dev	Std Error	Mean	Std Dev	Std Error
	N-arachidonoyl taurine	8.27e-11	1.28e-11	5.22e-12	6.71e-11	1.1e-11	4.47e-12
	N-acyl tryptophan	Mean	Std Dev	Std Error	Mean	Std Dev	Std Error
	N-palmitoyl tryptophan	BDL			BDL
	N-stearoyl tryptophan	1.66e-12	9.47e-13	3.86e-13	1.62e-12	1.24e-12	5.06e-13
	N-oleoyl tryptophan	BDL			BDL
	N-linoleoyl tryptophan	BDL			BDL
	N-arachidonoyl tryptophan	BDL			BDL
	N-docosahexaenoyl tryptophan	BDL			BDL
	N-acyl tyrosine	Mean	Std Dev	Std Error	Mean	Std Dev	Std Error
	N-palmitoyl tyrosine	2.55e-12	3.26e-13	1.33e-13	2.6e-12	4.89e-13	2e-13
	N-stearoyl tyrosine	6.31e-13	1.43e-13	5.85e-14	6.17e-13	1.73e-13	7.07e-14
	N-oleoyl tyrosine	2.11e-12	2.05e-13	8.36e-14	1.91e-12	5.58e-13	2.28e-13
	N-linoleoyl tyrosine	BDL			BDL
	N-arachidonoyl tyrosine	8.56e-13	2.3e-13	9.39e-14	6.37e-13	7.08e-14	2.89e-14
	N-docosahexaenoyl tyrosine	2.39e-12	1.19e-12	4.85e-13	1.76e-12	6.28e-13	2.56e-13
	N-acyl valine	Mean	Std Dev	Std Error	Mean	Std Dev	Std Error
	N-palmitoyl valine	3.68e-13	1.62e-13	6.62e-14	4.14e-13	2.94e-13	1.2e-13
	N- stearoyl valine	2.29e-13	7.32e-14	2.99e-14	2.72e-13	9.14e-14	3.73e-14
	N-oleoyl valine	1.02e-13	2.94e-14	1.2e-14	1.04e-13	8.07e-14	3.3e-14
	N-linoleoyl valine	BDL			BDL
	N-docosahexaenoyl valine	BDL			BDL
	Free Fatty Acids	Mean	Std Dev	Std Error	Mean	Std Dev	Std Error
	Linoleic acid	3.19e-10	2.07e-11	8.44e-12	3.67e-10	4.81e-11	1.96e-11
	Arachidonic acid	1.46e-09	1.14e-10	4.67e-11	1.6e-09	1.69e-10	6.9e-11
	2-acyl-sn-glycerol	Mean	Std Dev	Std Error	Mean	Std Dev	Std Error
	2-arachidonoyl glycerol	2.25e-09	3.27e-10	1.33e-10	3.04e-09	6.48e-10	2.65e-10
	2-linoleoyl glycerol	3.9e-10	3.31e-11	1.35e-11	4.39e-10	7.12e-11	2.9e-11
	2-oleoyl glycerol	2.56e-09	1.63e-10	6.63e-11	2.95e-09	6.64e-10	2.71e-10
	2-palmitoyl glycerol	2.15e-10	1e-10	4.09e-11	2.17e-10	3.31e-11	1.35e-11
	Prostaglandins	Mean	Std Dev	Std Error	Mean	Std Dev	Std Error
	PGE2	4.71e-11	6.5e-12	2.66e-12	5.43e-11	1.91e-11	7.81e-12
	PGF2α	7.89e-12	2.1e-12	8.57e-13	9.6e-12	2.23e-12	9.11e-13
	6-ketoPGF1α	3.8e-12	1.55e-12	6.32e-13	3.21e-12	1.6e-12	6.54e-13

## Sheet: Supp Table 10
Supplemental Table 10: List of lipids in the cerebellum significantly affected by acute acrolein with output from statistical tests
	Cerebellum Significant Differences Acute Acrolein
	Lipid	p	Direction (relative to control)	Magnitude (x control level)
	N-oleoyl GABA	0.036	↓	0.83
	N-oleoyl leucine	0.001	↑	1.63
	N-oleoyl methionine	0.066	↓	0.38
	N-stearoyl proline	0.097	↑	1.33
	N-arachidonoyl serine	0.033	↓	0.72
	N-arachidonoyl taurine	0.037	↓	0.81
	N-arachidonoyl tyrosine	0.044	↓	0.74
	2-arachidonoyl glycerol	0.008	↑	1.35

[truncated: 2 more sheets: Supp Table 11, Supp Table 12]
